# Supplementary material for: Bacteriophage Sf6 Tailspike Protein for Detection of Shigella flexneri Pathogens
Source: Viruses. 2018 Aug 15;10(8):431. doi: 10.3390/v10080431 (PMC6116271; doi:10.3390/v10080431)
Supplement: Supplementary file 1 [file viruses-10-00431-s001.zip]

Archive with 9 entries (9 files):
- Kunstmann_SI_Viruses_Appl_Supplement.pdf
- MALDI_data_2a03-6557.jpg
- MALDI_data_2a08-7230.jpg
- MALDI_data_2aScan-Biopharma.jpg
- MALDI_data_Y03-650.jpg
- MALDI_data_Y99-2001.jpg
- MALDI_data_YScanBiopharma.jpg
- N340C_kinetics_relaxations.JPG
- Solvent_Stability.JPG
